# Supplementary material for: Effect of Cu2O Substrate on Photoinduced Hydrophilicity of TiO2 and ZnO Nanocoatings
Source: Nanomaterials (Basel). 2021 Jun 9;11(6):1526. doi: 10.3390/nano11061526 (PMC8226581; doi:10.3390/nano11061526)
Supplement: Supplementary file 1 [file nanomaterials-11-01526-s001.zip]

Archive with 1 entries (1 files):
- nanomaterials-1230881-SI-final-6.24.pdf
